# Supplementary material for: Impact of the MHRA safety update on vitamin B12 testing and coding in metformin users: a retrospective primary care analysis
Source: BMC Prim Care. 2025 Dec 5;27:70. doi: 10.1186/s12875-025-03116-1 (PMC12924288; doi:10.1186/s12875-025-03116-1)
Supplement: Supplementary file 1 — Supplementary Material 1. [file 12875_2025_3116_MOESM1_ESM.xlsx]

## Sheet: Sheet1
Outcome 1 - timeframe 01/01/2017 - 31/12/2021, patients NOT on Metformin, had at least 1 BT to check B12											Outcome 3 - timeframe 01/01/2022 - Search DATE (20/02/25), patients NOT on Metformin, had at least 1 BT to check B12
Year	Number	Practice	%								Year	Number	Practice	%
2017	15566	120195	0.129506								2022	20213	140959	0.143396
2018	16093	121728	0.132205								2023	21263	141055	0.150743
2019	16611	140341	0.118362								2024	20550	140998	0.145747
2020	14218	140053	0.101519
2021	18032	140693	0.128166
Outcome 2 - timeframe 01/01/2017 - 31/12/2021, patients ON Metformin, had at least 1 BT to check B12											Outcome 4 - timeframe 01/01/2022 - Search DATE (20/02/25), patients ON on Metformin, had at least 1 BT to check B12
Year	Number	Practice size	%								Year	Number	Practice	%
2017	1686	5206	0.323857								2022	2450	6333	0.386862
2018	1826	5562	0.328299								2023	2639	6940	0.380259
2019	1949	5490	0.355009								2024	2644	6976	0.379014
2020	1688	4590	0.367756
2021	1877	5398	0.347721
Outcome 5 - timeframe 01/01/2017 - 31/12/2021, patients NOT on Metformin, coded Low B12											Outcome 7 - timeframe 01/01/2022 - Search DATE (20/02/25), patients NOT on Metformin, Coded B12 Low
Year	Number	Practice size	%								Year	Number	Practice	%
2017	115	120195	0.0956779								2022	93	140959	0.0659766
2018	121	121728	0.0994019								2023	82	141055	0.0581334
2019	84	140341	0.0598542					Vs	Chi squared		2024	80	140998	0.0567384
2020	73	140053	0.0521231
2021	73	140693	0.051886
Outcome 6 - timeframe 01/01/2017 - 31/12/2021, patients ON Metformin, coded Low B12											Outcome 8 - timeframe 01/01/2022 - Search DATE (20/02/2025), patients ON Metformin, Coded B12 Low
Year	Number	Practice size	%								Year	Number	Practice	%
2017	13	5206	0.00249712								2022	22	6333	0.00347387
2018	13	5562	0.00233729								2023	14	6940	0.00201729
2019	10	5490	0.00182149								2024	14	6976	0.00200688
2020	14	4590	0.00305011
2021	15	5398	0.00277881
							Outcome 9 - timeframe 01/01/2017 - Search DATE (20/02/25), patients coded with Type 2 Diabetis Mellitus on Metformin
							Year	Number	Practice size	%
							2017	5206	120195	4.33129
							2018	5562	121728	4.5692
							2019	5490	140341	3.9119
							2020	4590	140053	3.27733
							2021	5398	140693	3.83672
							2022	6333	140959	4.4928
							2023	6940	141055	4.92007
							2024	6976	140998	4.94759
